# Supplementary material for: New Alzheimer Amyloid β Responsive Genes Identified in Human Neuroblastoma Cells by Hierarchical Clustering
Source: PLoS One. 2009 Aug 26;4(8):e6779. doi: 10.1371/journal.pone.0006779 (PMC2727959; doi:10.1371/journal.pone.0006779)
Supplement: Table S1 — Supplementary Information, C99I45F vs mock, C99V50F vs mock, C99WT vs mock (0.15 MB XLS) [file pone.0006779.s001.xls]

## Sheet: Tabelle1
Comparison between C99I45F overexpressing cells and mock-transfected cells, mock=baseline
Probe set ID	log2 mock	log2 C99I45F	log2 ratio	Fold change	p-values of	Adjusted p-values	Gene symbol	Gene title	Chromosomal
			C99I45F/mock	C99I45F/mock	independent cell clones	of independent cell			location
					(n=3 per group,	clones (method of
					cut-off p<0.005)	Benjamini & Hochberg)
204239_s_at	4.07357	9.37673	5.30316	39.483	0.00103007	0.0921811	NNAT	neuronatin	chr20q11.2-q12
221796_at	2.71857	7.77298	5.05441	33.23	2.48288e-06	0.0053531	NTRK2	neurotrophic tyrosine kinase, receptor, type 2	chr9q22.1
213920_at	3.23016	8.01477	4.7846	27.5619	4.73407e-05	0.0181878	CUTL2	cut-like 2 (Drosophila)	chr12q24.13
221795_at	2.41699	6.53638	4.11939	17.3804	0.00115932	0.0963924	NTRK2	neurotrophic tyrosine kinase, receptor, type 2	chr9q22.1
205358_at	2.72704	6.53024	3.80321	13.9598	5.4703e-05	0.0196604	GRIA2	glutamate receptor, ionotropic, AMPA 2	chr4q32-q33
214953_s_at	8.28739	11.8045	3.51713	11.4488	6.56435e-08	0.00146273	APP	amyloid beta (A4) precursor protein (protease nexin-II, Alzheimer disease)	chr21q21.3
206025_s_at	1.94867	5.4562	3.50753	11.3729	0.000981429	0.0899967	TNFAIP6	tumor necrosis factor, alpha-induced protein 6	chr2q23.3
215632_at	3.22273	6.72412	3.5014	11.3247	0.00225088	0.134108	NEUROG2	neurogenin 2	chr4q25
209591_s_at	3.00969	6.49944	3.48974	11.2336	2.64256e-06	0.0053531	BMP7	bone morphogenetic protein 7 (osteogenic protein 1)	chr20q13
206026_s_at	2.08485	5.35522	3.27036	9.64889	0.000369156	0.0555235	TNFAIP6	tumor necrosis factor, alpha-induced protein 6	chr2q23.3
221933_at	1.81592	5.00502	3.1891	9.12044	2.60386e-06	0.0053531	NLGN4X	neuroligin 4, X-linked	chrxp22.32-p22.31
206002_at	3.07259	5.91991	2.84732	7.19663	0.00451326	0.179858	GPR64	G protein-coupled receptor 64	chrxp22.13
207076_s_at	3.07735	5.65136	2.57402	5.95466	2.75882e-05	0.0145006	ASS	argininosuccinate synthetase	chr9q34.1
203788_s_at	3.60128	6.1752	2.57392	5.95424	0.000505687	0.0636623	SEMA3C	sema domain, immunoglobulin domain (Ig), short basic domain, secreted, (semaphorin) 3C	chr7q21-q31
209590_at	4.03624	6.59999	2.56375	5.91242	8.47742e-05	0.025877	BMP7	bone morphogenetic protein 7 (osteogenic protein 1)	chr20q13
219697_at	6.08469	8.57394	2.48926	5.61488	4.68296e-05	0.0181878	HS3ST2	heparan sulfate (glucosamine) 3-O-sulfotransferase 2	chr16p12
206502_s_at	1.96016	4.30867	2.34851	5.09297	0.00259219	0.140539	INSM1	insulinoma-associated 1	chr20p11.2
210108_at	3.34945	5.65854	2.30909	4.95572	0.000211321	0.0420434	CACNA1D	calcium channel, voltage-dependent, L type, alpha 1D subunit	chr3p14.3
219926_at	5.93689	8.23306	2.29617	4.91151	0.00208332	0.131137	POPDC3	popeye domain containing 3	chr6q21
203973_s_at	2.39555	4.51951	2.12395	4.35887	0.002223	0.133159	CEBPD	CCAAT/enhancer binding protein (C/EBP), delta	chr8p11.2-p11.1
206023_at	6.51781	8.60173	2.08392	4.23957	0.000697186	0.0743321	NMU	neuromedin U	chr4q12
213338_at	2.73049	4.77659	2.0461	4.12989	0.00441881	0.17812	RIS1	Ras-induced senescence 1	chr3p21.3
202363_at	6.31012	8.34525	2.03513	4.09859	0.00450013	0.179707	---	---	---
203789_s_at	7.79999	9.81235	2.01237	4.03443	0.000225587	0.043334	SEMA3C	sema domain, immunoglobulin domain (Ig), short basic domain, secreted, (semaphorin) 3C	chr7q21-q31
213478_at	4.30481	6.20976	1.90495	3.74496	0.001041	0.0927865	KIAA1026	KIAA1026 protein	chr1p36.21
212845_at	5.92282	7.82221	1.89938	3.73053	0.000586055	0.0680894	SAMD4	sterile alpha motif domain containing 4	chr14q22.2
221310_at	4.09454	5.98292	1.88838	3.7022	0.00133246	0.102383	FGF14	fibroblast growth factor 14	chr13q34
217996_at	4.45979	6.32517	1.86539	3.64365	0.000482673	0.063326	PHLDA1	pleckstrin homology-like domain, family A, member 1	chr12q15
215006_at	4.16804	6.03018	1.86214	3.63546	0.00159537	0.115421	---	CDNA FLJ13754 fis, clone PLACE3000362	---
217853_at	6.43209	8.2912	1.85911	3.62783	0.0025877	0.140539	TENS1	tensin-like SH2 domain containing 1	chr7p13-p12.3
221234_s_at	5.94014	7.75235	1.81221	3.51181	0.000199204	0.0414846	BACH2	BTB and CNC homology 1, basic leucine zipper transcription factor 2 /// BTB and CNC homology 1, basic leucine zipper transcription factor 2	chr6q15
222344_at	3.53442	5.34614	1.81172	3.5106	0.00220801	0.133159	---	---	---
37005_at	6.72107	8.52476	1.8037	3.49114	8.79289e-07	0.00465702	NBL1	neuroblastoma, suppression of tumorigenicity 1	chr1p36.13-p36.11
215164_at	2.02059	3.8139	1.79331	3.46609	0.00107813	0.0940453	---	MRNA; cDNA DKFZp564I083 (from clone DKFZp564I083)	---
212226_s_at	5.34602	7.11139	1.76537	3.3996	0.00446651	0.178684	PPAP2B	phosphatidic acid phosphatase type 2B	chr1pter-p22.1
201621_at	5.32029	7.07897	1.75868	3.38388	1.59731e-06	0.0053531	NBL1	neuroblastoma, suppression of tumorigenicity 1	chr1p36.13-p36.11
214596_at	6.69108	8.41322	1.72214	3.29925	0.00220886	0.133159	CHRM3	cholinergic receptor, muscarinic 3	chr1q41-q44
220287_at	2.9043	4.59729	1.69299	3.23327	1.16782e-05	0.00918267	ADAMTS9	a disintegrin-like and metalloprotease (reprolysin type) with thrombospondin type 1 motif, 9	chr3p14.3-p14.2
211981_at	4.0215	5.6972	1.6757	3.19475	0.00245817	0.138321	COL4A1	collagen, type IV, alpha 1	chr13q34
211966_at	4.42329	6.04744	1.62415	3.0826	0.00312946	0.154621	COL4A2	collagen, type IV, alpha 2	chr13q34
214251_s_at	5.62456	7.24466	1.6201	3.07396	0.000653052	0.0720394	NUMA1	nuclear mitotic apparatus protein 1	chr11q13
219825_at	2.10345	3.71019	1.60674	3.04562	0.00227518	0.134834	CYP26B1	cytochrome P450, family 26, subfamily B, polypeptide 1	chr2p13.2
212538_at	5.96074	7.5638	1.60306	3.03787	0.00114794	0.0962639	DOCK9	dedicator of cytokinesis 9	chr13q32.3
206290_s_at	4.50782	6.07459	1.56677	2.9624	0.00229359	0.135207	RGS7	regulator of G-protein signalling 7	chr1q43
211571_s_at	7.93027	9.49643	1.56615	2.96114	0.000192106	0.0411875	CSPG2	chondroitin sulfate proteoglycan 2 (versican)	chr5q14.3
210655_s_at	6.81227	8.36306	1.55079	2.92978	0.000235029	0.0438795	FOXO3A	forkhead box O3A	chr6q21
202254_at	5.67589	7.21841	1.54252	2.91304	0.00230715	0.135451	---	CDNA clone IMAGE:5286091, partial cds	---
222214_at	3.2773	4.81886	1.54156	2.91109	0.00214591	0.132092	---	CDNA: FLJ21335 fis, clone COL02546	---
212151_at	5.94921	7.44808	1.49887	2.82621	0.000186838	0.0411875	PBX1	pre-B-cell leukemia transcription factor 1	chr1q23
207819_s_at	4.83882	6.33395	1.49512	2.81888	0.00281611	0.145934	ABCB4	ATP-binding cassette, sub-family B (MDR/TAP), member 4	chr7q21.1
209144_s_at	5.01618	6.50045	1.48426	2.79775	0.00347646	0.160805	CBFA2T2	core-binding factor, runt domain, alpha subunit 2; translocated to, 2	chr20q11
200906_s_at	4.77585	6.25337	1.47753	2.78471	0.00108241	0.0940453	KIAA0992	palladin	chr4q32.3
216268_s_at	4.78254	6.25132	1.46878	2.76788	0.0037556	0.164413	JAG1	jagged 1 (Alagille syndrome)	chr20p12.1-p11.23
214680_at	1.91404	3.33718	1.42313	2.68167	0.00211453	0.131613	NTRK2	neurotrophic tyrosine kinase, receptor, type 2	chr9q22.1
213068_at	2.30394	3.72567	1.42173	2.67906	0.00115624	0.0963924	DPT	dermatopontin	chr1q12-q23
211259_s_at	2.58244	3.98919	1.40675	2.65139	0.000665334	0.0723201	BMP7	bone morphogenetic protein 7 (osteogenic protein 1)	chr20q13
215646_s_at	7.51508	8.87237	1.35729	2.56203	0.000440088	0.0622858	CSPG2	chondroitin sulfate proteoglycan 2 (versican)	chr5q14.3
211382_s_at	5.48016	6.826	1.34584	2.54178	0.00252562	0.139648	TACC2	transforming, acidic coiled-coil containing protein 2	chr10q26
210346_s_at	3.57172	4.90652	1.3348	2.52241	0.00177587	0.121699	CLK4	CDC-like kinase 4	chr5q35
205638_at	6.05262	7.38147	1.32885	2.51203	0.00250713	0.139648	BAI3	brain-specific angiogenesis inhibitor 3	chr6q12
211467_s_at	6.84655	8.16861	1.32206	2.50022	0.000473121	0.063326	NFIB	nuclear factor I/B	chr9p24.1
211980_at	6.41527	7.71716	1.30189	2.46551	0.00347706	0.160805	COL4A1	collagen, type IV, alpha 1	chr13q34
211600_at	9.46551	10.7573	1.29175	2.44826	0.00127133	0.0999149	PTPRO	protein tyrosine phosphatase, receptor type, O /// protein tyrosine phosphatase, receptor type, O	chr12p13.3-p13.2
218899_s_at	6.46377	7.75539	1.29162	2.44803	0.000315745	0.0508357	BAALC	brain and acute leukemia, cytoplasmic	chr8q22.3
221886_at	3.94218	5.22786	1.28568	2.43798	0.000191144	0.0411875	KIAA1277	KIAA1277	chr7q34
203129_s_at	5.59268	6.87216	1.27948	2.42751	0.003795	0.165164	KIF5C	kinesin family member 5C	chr2q23.1
212415_at	6.75242	8.02908	1.27666	2.42277	0.000185492	0.0411875	2006-09-01	septin 6	chrxq24
212230_at	4.45505	5.71866	1.26362	2.40097	0.000950401	0.0881571	PPAP2B	phosphatidic acid phosphatase type 2B	chr1pter-p22.1
201289_at	3.15709	4.41373	1.25664	2.38938	8.15534e-05	0.0252396	CYR61	cysteine-rich, angiogenic inducer, 61	chr1p31-p22
204671_s_at	2.77734	4.00143	1.22409	2.33609	9.32396e-05	0.0269826	ANKRD6	ankyrin repeat domain 6	chr6q14.2-q16.1
209032_s_at	6.4059	7.62971	1.22381	2.33562	0.00309323	0.153511	IGSF4	immunoglobulin superfamily, member 4	chr11q23.2
208211_s_at	6.34908	7.56628	1.2172	2.32495	0.000117043	0.0314226	ALK	anaplastic lymphoma kinase (Ki-1)	chr2p23
207998_s_at	2.62018	3.83401	1.21383	2.31953	0.000209016	0.0420434	CACNA1D	calcium channel, voltage-dependent, L type, alpha 1D subunit	chr3p14.3
207977_s_at	2.75207	3.94195	1.18988	2.28134	0.000529016	0.0651274	DPT	dermatopontin	chr1q12-q23
204011_at	7.34837	8.53204	1.18368	2.27155	0.000180428	0.0411875	SPRY2	sprouty homolog 2 (Drosophila)	chr13q31.1
207625_s_at	6.69251	7.87495	1.18244	2.2696	0.00031077	0.0508357	CBFA2T2	core-binding factor, runt domain, alpha subunit 2; translocated to, 2	chr20q11
204619_s_at	6.54924	7.73035	1.18112	2.26752	0.00347304	0.160805	CSPG2	chondroitin sulfate proteoglycan 2 (versican)	chr5q14.3
207548_at	2.59605	3.77168	1.17563	2.25891	0.00195157	0.127155	GRM7	glutamate receptor, metabotropic 7	chr3p26.1-p25.1
208212_s_at	8.08432	9.25186	1.16753	2.24627	0.00046985	0.063326	ALK	anaplastic lymphoma kinase (Ki-1)	chr2p23
207164_s_at	4.36733	5.53211	1.16478	2.24199	0.0021696	0.132817	ZNF238	zinc finger protein 238	chr1q44-qter
218093_s_at	6.05624	7.19875	1.14251	2.20765	5.86327e-06	0.00687638	ANKRD10	ankyrin repeat domain 10	chr13q34
212253_x_at	6.30749	7.44099	1.1335	2.1939	0.000445041	0.0623701	DST	dystonin	chr6p12-p11
202289_s_at	5.69266	6.8224	1.12974	2.18819	0.00406555	0.170608	TACC2	transforming, acidic coiled-coil containing protein 2	chr10q26
202729_s_at	3.74264	4.86549	1.12285	2.17777	5.58683e-05	0.0197605	LTBP1	latent transforming growth factor beta binding protein 1	chr2p22-p21
214683_s_at	6.0327	7.1535	1.1208	2.17468	0.00269483	0.143416	CLK1	CDC-like kinase 1	chr2q33
217653_x_at	6.45228	7.56042	1.10814	2.15567	0.00454681	0.179958	---	---	---
205515_at	9.20703	10.3069	1.0999	2.1434	0.00371601	0.164256	PRSS12	protease, serine, 12 (neurotrypsin, motopsin)	chr4q28.1
205279_s_at	3.43102	4.52408	1.09306	2.13326	0.000118835	0.0315237	GLRB	glycine receptor, beta	chr4q31.3
213497_at	2.60938	3.69575	1.08637	2.12339	9.32052e-06	0.00918267	ABTB2	ankyrin repeat and BTB (POZ) domain containing 2	chr11p13
204132_s_at	8.06957	9.15181	1.08224	2.11733	0.00106213	0.0940453	FOXO3A	forkhead box O3A	chr6q21
213245_at	7.18674	8.26749	1.08075	2.11514	0.00392705	0.167451	ADCY1	adenylate cyclase 1 (brain)	chr7p13-p12
209443_at	2.34618	3.40872	1.06254	2.08861	0.00309105	0.153511	SERPINA5	serine (or cysteine) proteinase inhibitor, clade A (alpha-1 antiproteinase, antitrypsin), member 5	chr14q32.1
212413_at	8.49633	9.55569	1.05936	2.08401	0.00055778	0.0671839	2006-09-01	septin 6	chrxq24
206144_at	2.42474	3.47521	1.05046	2.0712	0.000840802	0.0814591	BAIAP1	BAI1-associated protein 1	chr3p14.1
204352_at	6.38769	7.43728	1.04958	2.06993	0.000634211	0.0706606	TRAF5	TNF receptor-associated factor 5	chr1q32
213956_at	4.76768	5.81659	1.04891	2.06896	0.0030159	0.1517	CAP350	centrosome-associated protein 350	chr1p36.13-q41
201309_x_at	9.40984	10.4474	1.03753	2.05271	0.00458127	0.18068	C5orf13	chromosome 5 open reading frame 13	chr5q22.1
37950_at	5.91325	6.94519	1.03194	2.04477	0.00200191	0.128927	PREP	prolyl endopeptidase	chr6q22
205022_s_at	7.2217	8.24251	1.02082	2.02907	0.00479519	0.186152	CHES1	checkpoint suppressor 1	chr14q24.3-q32.11
219855_at	8.0603	7.05393	-1.00637	-2.00886	1.14643e-05	0.00918267	NUDT11	nudix (nucleoside diphosphate linked moiety X)-type motif 11	chrxp11.22
213085_s_at	4.14816	3.14077	-1.00739	-2.01027	4.13784e-05	0.0170747	KIBRA	KIBRA protein	chr5q34
209539_at	6.18517	5.17142	-1.01376	-2.01916	1.1966e-05	0.00918267	ARHGEF6	Rac/Cdc42 guanine nucleotide exchange factor (GEF) 6	chrxq26
218692_at	3.86774	2.85256	-1.01518	-2.02115	0.00276749	0.144519	FLJ20366	hypothetical protein FLJ20366	chr8q23.2
201695_s_at	7.03516	6.01464	-1.02052	-2.02865	0.00197644	0.127655	NP	nucleoside phosphorylase	chr14q13.1
209820_s_at	4.97274	3.95029	-1.02245	-2.03136	0.00239263	0.137386	TBL3	transducin (beta)-like 3	chr16p13.3
202578_s_at	6.22671	5.18928	-1.03742	-2.05256	0.000656978	0.0721155	FLJ11126	FLJ11126 protein	chr16q22.1
211894_x_at	4.21813	3.17557	-1.04256	-2.05988	0.00202287	0.129599	SEZ6L	seizure related 6 homolog (mouse)-like /// seizure related 6 homolog (mouse)-like	chr22q12.1
206016_at	6.84038	5.79758	-1.04279	-2.06021	0.00173824	0.121699	CXorf37	chromosome X open reading frame 37	chrxp11.23
207876_s_at	5.8223	4.77693	-1.04536	-2.06389	0.00240455	0.137386	FLNC	filamin C, gamma (actin binding protein 280)	chr7q32-q35
204683_at	3.65917	2.61322	-1.04595	-2.06472	0.00135126	0.102765	ICAM2	intercellular adhesion molecule 2	chr17q23-q25
207769_s_at	7.98389	6.9207	-1.06319	-2.08955	4.93729e-06	0.00647163	PQBP1	polyglutamine binding protein 1	chrxp11.23
217913_at	7.286	6.22178	-1.06421	-2.09103	0.00253589	0.139869	VPS4A	vacuolar protein sorting 4A (yeast)	chr16q22.1
206335_at	4.74714	3.68281	-1.06433	-2.0912	0.00489994	0.187926	GALNS	galactosamine (N-acetyl)-6-sulfate sulfatase (Morquio syndrome, mucopolysaccharidosis type IVA)	chr16q24.3
209961_s_at	4.00773	2.94213	-1.0656	-2.09304	0.00026029	0.0467089	---	---	---
202934_at	8.14397	7.07795	-1.06603	-2.09366	0.00064246	0.0712235	HK2	hexokinase 2	chr2p13
201633_s_at	6.53555	5.46723	-1.06832	-2.09699	0.00227299	0.134834	CYB5-M	cytochrome b5 outer mitochondrial membrane precursor	chr16q22.1
200966_x_at	11.1211	10.0527	-1.06845	-2.09717	0.00031466	0.0508357	ALDOA	aldolase A, fructose-bisphosphate	chr16q22-q24
205541_s_at	8.56467	7.49509	-1.06958	-2.09883	1.0305e-05	0.00918267	GSPT2	G1 to S phase transition 2	chrxp11.23-p11.21
209690_s_at	7.5907	6.52029	-1.0704	-2.10002	0.00333584	0.158154	DOK4	docking protein 4	chr16q13
207843_x_at	8.29631	7.22511	-1.07121	-2.10119	0.000775398	0.0796231	CYB5	cytochrome b-5	chr18q23
211813_x_at	4.15792	3.08283	-1.07509	-2.10686	0.000819518	0.080455	DCN	decorin	chr12q13.2
205324_s_at	8.56425	7.48122	-1.08303	-2.11849	4.84668e-06	0.00647163	FTSJ1	FtsJ homolog 1 (E. coli)	chrxp11.23
218573_at	7.16159	6.07661	-1.08498	-2.12134	5.95394e-05	0.0201018	MAGEH1	melanoma antigen, family H, 1	chrxp11.22
221495_s_at	7.39563	6.30668	-1.08895	-2.12719	0.00127436	0.0999149	KIAA1049	KIAA1049 protein	chr16q24.3
204617_s_at	8.48046	7.38992	-1.09054	-2.12954	0.00106975	0.0940453	PTOP	POT1 and TIN2 organizing protein	chr16q22.1
203629_s_at	7.40533	6.31232	-1.09301	-2.13318	6.24342e-05	0.0207645	COG5	component of oligomeric golgi complex 5	chr7q22-q31
203151_at	5.4818	4.38833	-1.09347	-2.13387	0.00160829	0.115605	MAP1A	microtubule-associated protein 1A	chr15q13-qter
210998_s_at	3.83867	2.74044	-1.09823	-2.14091	0.000345704	0.0527624	HGF	hepatocyte growth factor (hepapoietin A; scatter factor)	chr7q21.1
208424_s_at	7.44869	6.34127	-1.10742	-2.1546	0.00412005	0.172246	CIAPIN1	cytokine induced apoptosis inhibitor 1	chr16q13-q21
203222_s_at	5.49399	4.38416	-1.10983	-2.1582	0.00142572	0.106252	TLE1	transducin-like enhancer of split 1 (E(sp1) homolog, Drosophila)	chr9q21.32
209170_s_at	3.94985	2.83899	-1.11085	-2.15973	0.00462056	0.181587	GPM6B	glycoprotein M6B	chrxp22.2
203282_at	5.87514	4.76068	-1.11445	-2.16513	0.00357333	0.161932	GBE1	glucan (1,4-alpha-), branching enzyme 1 (glycogen branching enzyme, Andersen disease, glycogen storage disease type IV)	chr3p12.3
214290_s_at	7.17937	6.06238	-1.11699	-2.16894	0.00069636	0.0743321	HIST2H2AA	histone 2, H2aa	chr1q21.2
213892_s_at	8.37165	7.25349	-1.11816	-2.17071	0.000923101	0.0860646	APRT	adenine phosphoribosyltransferase	chr16q24
206339_at	4.88354	3.76051	-1.12303	-2.17803	0.000135823	0.0351924	CART	cocaine- and amphetamine-regulated transcript	chr5q13.2
209691_s_at	9.15836	8.02785	-1.1305	-2.18935	0.00272247	0.143416	DOK4	docking protein 4	chr16q13
206136_at	3.26438	2.13313	-1.13124	-2.19047	0.000273785	0.0479151	FZD5	frizzled homolog 5 (Drosophila)	chr2q33-q34
219182_at	4.19106	3.04301	-1.14805	-2.21614	0.00270694	0.143416	CHST5	carbohydrate (N-acetylglucosamine 6-O) sulfotransferase 5	chr16q22.3
201895_at	7.32367	6.17227	-1.1514	-2.22129	1.938e-05	0.0116946	ARAF1	v-raf murine sarcoma 3611 viral oncogene homolog 1	chrxp11.4-p11.2
206583_at	5.43203	4.27309	-1.15894	-2.23294	0.00172719	0.12141	FLJ20344	hypothetical protein FLJ20344	chrxp11.3
203303_at	7.96619	6.8071	-1.15909	-2.23317	0.00248742	0.139264	TCTE1L	t-complex-associated-testis-expressed 1-like	chrxp21
200974_at	6.80666	5.64146	-1.16521	-2.24265	0.00111336	0.0946906	ACTA2	actin, alpha 2, smooth muscle, aorta	chr10q23.3
218619_s_at	5.77599	4.60915	-1.16684	-2.24519	0.00442842	0.17812	SUV39H1	suppressor of variegation 3-9 homolog 1 (Drosophila)	chrxp11.23
214687_x_at	11.1361	9.96885	-1.16722	-2.24578	0.000111151	0.0305775	ALDOA	aldolase A, fructose-bisphosphate	chr16q22-q24
213079_at	7.64853	6.48088	-1.16766	-2.24647	0.000230798	0.0436901	DT1P1A10	hypothetical protein DT1P1A10	chrxp11.22
204431_at	3.85745	2.68054	-1.17691	-2.26091	0.00113838	0.096085	TLE2	transducin-like enhancer of split 2 (E(sp1) homolog, Drosophila)	chr19p13.3
210074_at	5.47012	4.28794	-1.18219	-2.26921	0.00487322	0.187926	CTSL2	cathepsin L2	chr9q22.2
201865_x_at	4.97481	3.79133	-1.18348	-2.27124	0.00232205	0.135451	NR3C1	nuclear receptor subfamily 3, group C, member 1 (glucocorticoid receptor)	chr5q31
201933_at	7.38093	6.19471	-1.18622	-2.27556	0.000821553	0.080455	PCOLN3	procollagen (type III) N-endopeptidase	chr16q24.3
221597_s_at	7.74759	6.55743	-1.19017	-2.28179	0.000188007	0.0411875	HSPC171	HSPC171 protein	chr16q22.1
203617_x_at	6.47324	5.28235	-1.19089	-2.28294	4.33435e-06	0.00643883	ELK1	ELK1, member of ETS oncogene family	chrxp11.2
211671_s_at	4.07452	2.87762	-1.19691	-2.29247	0.00106425	0.0940453	NR3C1	nuclear receptor subfamily 3, group C, member 1 (glucocorticoid receptor) /// nuclear receptor subfamily 3, group C, member 1 (glucocorticoid receptor)	chr5q31
218373_at	6.83378	5.63068	-1.2031	-2.30233	0.00369659	0.164256	FTS	fused toes homolog (mouse)	chr16q12.2
201467_s_at	4.35909	3.14873	-1.21036	-2.31395	0.000953456	0.0881571	NQO1	NAD(P)H dehydrogenase, quinone 1	chr16q22.1
209325_s_at	4.39963	3.18896	-1.21067	-2.31445	0.00176832	0.121699	RGS16	regulator of G-protein signalling 16	chr1q25-q31
214965_at	6.10649	4.89118	-1.21531	-2.32191	0.0019584	0.127228	MGC26885	hypothetical protein MGC26885	chr16q24.3
207447_s_at	3.0472	1.83163	-1.21558	-2.32234	0.000210915	0.0420434	HGNT-IV-H	UDP-N-acetylglucosamine:a-1,3-D-mannoside beta-1,4-N-acetylglucosaminyltransferase IV	chr12q21
203785_s_at	4.69401	3.47736	-1.21664	-2.32405	0.000749501	0.0782389	DDX28	DEAD (Asp-Glu-Ala-Asp) box polypeptide 28	chr16q22.1
222138_s_at	7.38912	6.1683	-1.22082	-2.33079	2.59138e-05	0.0140838	WDR13	WD repeat domain 13	chrxp11.23
206837_at	6.15839	4.93664	-1.22175	-2.3323	0.00332223	0.157845	CART1	cartilage paired-class homeoprotein 1	chr12q21.3-q22
204513_s_at	6.0887	4.85684	-1.23186	-2.3487	0.00140853	0.10561	ELMO1	engulfment and cell motility 1 (ced-12 homolog, C. elegans)	chr7p14.1
218404_at	5.57339	4.33048	-1.24292	-2.36677	0.00240376	0.137386	SNX10	sorting nexin 10	chr7p15.2
205433_at	3.15211	1.906	-1.24611	-2.37202	3.29797e-05	0.015065	BCHE	butyrylcholinesterase	chr3q26.1-q26.2
213787_s_at	9.02331	7.76871	-1.2546	-2.38601	0.00206112	0.130107	EBP	emopamil binding protein (sterol isomerase)	chrxp11.23-p11.22
217200_x_at	8.92803	7.67331	-1.25473	-2.38622	0.000213373	0.042076	---	---	---
218794_s_at	6.24722	4.98874	-1.25848	-2.39243	0.00289857	0.148769	TXNL4B	thioredoxin-like 4B	chr16q22.2
203575_at	6.3455	5.08689	-1.25861	-2.39266	0.00376478	0.164491	---	---	---
203320_at	5.30217	4.04047	-1.2617	-2.39779	1.68449e-05	0.0112749	LNK	lymphocyte adaptor protein	chr12q24
208581_x_at	6.3448	5.07972	-1.26508	-2.40341	0.00427729	0.175527	MT1X	metallothionein 1X	chr16q13
214527_s_at	8.18512	6.91575	-1.26937	-2.41057	2.13559e-06	0.0053531	PQBP1	polyglutamine binding protein 1	chrxp11.23
201954_at	8.15597	6.88227	-1.2737	-2.41781	0.000797433	0.0804413	ARPC1B	actin related protein 2/3 complex, subunit 1B, 41kDa	chr7q22.1
218354_at	7.95142	6.6729	-1.27852	-2.4259	0.00260617	0.140563	HSPC176	hematopoietic stem/progenitor cells 176	chr16q24.3
219315_s_at	3.98532	2.70262	-1.2827	-2.43294	0.00477719	0.185777	C16orf30	chromosome 16 open reading frame 30	chr16p13.3
202203_s_at	4.98869	3.70338	-1.2853	-2.43734	0.00101721	0.0919074	AMFR	autocrine motility factor receptor	chr16q21
213937_s_at	6.9764	5.67727	-1.29913	-2.46081	2.62763e-07	0.00292758	FTSJ1	FtsJ homolog 1 (E. coli)	chrxp11.23
204326_x_at	5.69571	4.38854	-1.30718	-2.47457	0.000454293	0.062662	MT1X	metallothionein 1X	chr16q13
209560_s_at	12.1859	10.878	-1.30789	-2.47579	0.00318524	0.1559	DLK1	delta-like 1 homolog (Drosophila)	chr14q32
39966_at	5.48698	4.17784	-1.30915	-2.47795	0.0029555	0.150017	CSPG5	chondroitin sulfate proteoglycan 5 (neuroglycan C)	chr3p21.3
221903_s_at	4.97199	3.65727	-1.31472	-2.48754	0.00181381	0.1236	CYLD	cylindromatosis (turban tumor syndrome)	chr16q12.1
203411_s_at	9.15868	7.83392	-1.32475	-2.5049	0.000218048	0.0422502	LMNA	lamin A/C	chr1q21.2-q21.3
204022_at	6.34582	5.01919	-1.32663	-2.50817	0.00390317	0.167451	WWP2	WW domain containing E3 ubiquitin protein ligase 2	chr16q22.1
213358_at	6.35794	5.0298	-1.32814	-2.51079	0.00038118	0.0566255	KIAA0802	KIAA0802	chr18p11.22
201136_at	9.25864	7.92749	-1.33116	-2.51604	0.000164658	0.0394524	PLP2	proteolipid protein 2 (colonic epithelium-enriched)	chrxp11.23
202771_at	3.88666	2.54555	-1.3411	-2.53345	0.000801416	0.0804413	FAM38A	family with sequence similarity 38, member A	chr16q24.3
205651_x_at	3.9618	2.61084	-1.35096	-2.55082	2.90758e-06	0.00539914	RAPGEF4	Rap guanine nucleotide exchange factor (GEF) 4	chr2q31-q32
212298_at	3.97384	2.61967	-1.35417	-2.55651	0.000114708	0.0311712	NRP1	neuropilin 1	chr10p12
207620_s_at	5.81279	4.43697	-1.37582	-2.59514	0.000107268	0.0298783	CASK	calcium/calmodulin-dependent serine protein kinase (MAGUK family)	chrxp11.4
205857_at	4.07141	2.68574	-1.38567	-2.61294	2.82552e-05	0.0145006	SLC18A2	solute carrier family 18 (vesicular monoamine), member 2	chr10q25
207260_at	7.642	6.23447	-1.40753	-2.65283	0.00307857	0.153511	FEV	FEV (ETS oncogene family)	chr2q36
212457_at	6.41449	5.00033	-1.41416	-2.66505	7.13056e-06	0.00794452	TFE3	transcription factor binding to IGHM enhancer 3	chrxp11.22
218676_s_at	6.47019	5.03981	-1.43038	-2.69517	2.43832e-05	0.0135833	PCTP	phosphatidylcholine transfer protein	chr17q21-q24
202735_at	6.74046	5.26807	-1.47239	-2.77482	0.00488516	0.187926	EBP	emopamil binding protein (sterol isomerase)	chrxp11.23-p11.22
209163_at	10.2173	8.7028	-1.51447	-2.85694	0.000560928	0.0671997	CYB561	cytochrome b-561	chr17q11-qter
213135_at	7.65014	6.12195	-1.52819	-2.88425	2.98798e-05	0.0145006	TIAM1	T-cell lymphoma invasion and metastasis 1	chr21q22.1
218625_at	5.83497	4.30497	-1.53	-2.88785	1.19137e-05	0.00918267	NRN1	neuritin 1	chr6p25.1
211896_s_at	4.29147	2.75457	-1.5369	-2.90171	7.6152e-05	0.0238999	DCN	decorin	chr12q13.2
201893_x_at	4.33967	2.80149	-1.53818	-2.90427	0.00394721	0.167854	DCN	decorin	chr12q13.2
209164_s_at	9.14294	7.58282	-1.56012	-2.94879	0.000823217	0.080455	CYB561	cytochrome b-561	chr17q11-qter
216963_s_at	7.04648	5.48232	-1.56415	-2.95704	0.000410358	0.0593766	GAP43	growth associated protein 43	chr3q13.1-q13.2
201170_s_at	5.06174	3.4634	-1.59834	-3.02796	0.00358266	0.161932	BHLHB2	basic helix-loop-helix domain containing, class B, 2	chr3p26
204471_at	9.06213	7.46155	-1.60058	-3.03266	5.30565e-05	0.0194797	GAP43	growth associated protein 43	chr3q13.1-q13.2
218952_at	8.04108	6.37533	-1.66575	-3.17278	0.00129272	0.100394	PCSK1N	proprotein convertase subtilisin/kexin type 1 inhibitor	chrxp11.23
212730_at	5.50033	3.79503	-1.7053	-3.26096	5.82755e-05	0.0199778	DMN	desmuslin	chr15q26.3
204955_at	5.64398	3.93012	-1.71386	-3.28038	0.000463258	0.063326	SRPX	sushi-repeat-containing protein, X-linked	chrxp21.1
205305_at	4.96757	3.23805	-1.72951	-3.31616	3.03905e-05	0.0145006	FGL1	fibrinogen-like 1	chr8p22-p21.3
205311_at	10.8396	9.09879	-1.74085	-3.34232	0.00062323	0.0697861	DDC	dopa decarboxylase (aromatic L-amino acid decarboxylase)	chr7p11
210816_s_at	6.52339	4.77097	-1.75241	-3.36921	0.00155127	0.113707	CYB561	cytochrome b-561	chr17q11-qter
204348_s_at	5.56647	3.80749	-1.75897	-3.38457	0.000896011	0.085324	AK3	adenylate kinase 3	chr1p31.3
203430_at	8.38571	6.61343	-1.77228	-3.41594	0.00236822	0.137128	HEBP2	heme binding protein 2	chr6q24
201468_s_at	5.31864	3.53082	-1.78782	-3.45293	0.00019408	0.0411875	NQO1	NAD(P)H dehydrogenase, quinone 1	chr16q22.1
213609_s_at	4.89747	3.09331	-1.80416	-3.49225	0.00148315	0.110164	SEZ6L	seizure related 6 homolog (mouse)-like	chr22q12.1
203028_s_at	7.10124	5.27765	-1.82359	-3.5396	1.22104e-05	0.00918267	CYBA	cytochrome b-245, alpha polypeptide	chr16q24
206187_at	4.82335	2.99519	-1.82816	-3.55083	0.000152214	0.0381098	PTGIR	prostaglandin I2 (prostacyclin) receptor (IP)	chr19q13.3
205230_at	4.45817	2.6167	-1.84147	-3.58375	0.00271658	0.143416	RPH3A	rabphilin 3A homolog (mouse)	chr12q24.13
214109_at	6.59777	4.73635	-1.86142	-3.63365	0.00256389	0.140371	LRBA	LPS-responsive vesicle trafficking, beach and anchor containing	chr4q31.23-q31.3
204115_at	10.4776	8.61286	-1.86474	-3.64203	0.00346813	0.160805	GNG11	guanine nucleotide binding protein (G protein), gamma 11	chr7q31-q32
221760_at	7.91288	6.04322	-1.86966	-3.65446	0.001206	0.0982328	MAN1A1	mannosidase, alpha, class 1A, member 1	chr6q22
205656_at	4.47631	2.59307	-1.88324	-3.68902	0.00237949	0.137128	PCDH17	protocadherin 17	chr13q21.1
202242_at	6.99903	5.07647	-1.92256	-3.79095	0.00389851	0.167451	TM4SF2	transmembrane 4 superfamily member 2	chrxp11.4
221288_at	7.60426	5.68134	-1.92291	-3.79187	0.00121232	0.0982328	GPR22	G protein-coupled receptor 22	chr7q22-q31.1
219073_s_at	4.4724	2.54891	-1.92348	-3.79338	2.0312e-05	0.0119108	OSBPL10	oxysterol binding protein-like 10	chr3p22.3
218424_s_at	6.47278	4.49974	-1.97304	-3.92596	1.78276e-05	0.0113501	TSAP6	dudulin 2	chr2q14.2
202291_s_at	5.73706	3.7335	-2.00356	-4.00987	0.0025135	0.139648	MGP	matrix Gla protein	chr12p13.1-p12.3
212741_at	10.5312	8.50859	-2.02258	-4.0631	0.00183976	0.123771	MAOA	monoamine oxidase A	chrxp11.4-p11.3
214347_s_at	9.05752	7.00522	-2.0523	-4.14767	0.000922275	0.0860646	DDC	dopa decarboxylase (aromatic L-amino acid decarboxylase)	chr7p11
213664_at	5.46773	3.39374	-2.07399	-4.2105	4.08422e-06	0.00643883	SLC1A1	solute carrier family 1 (neuronal/epithelial high affinity glutamate transporter, system Xag), member 1	chr9p24
202504_at	5.11222	3.00562	-2.10659	-4.30673	1.6885e-05	0.0112749	TRIM29	tripartite motif-containing 29	chr11q22-q23
203219_s_at	7.17244	5.05711	-2.11533	-4.33288	0.00045423	0.062662	APRT	adenine phosphoribosyltransferase	chr16q24
208949_s_at	5.92461	3.80716	-2.11746	-4.33928	0.000298452	0.0503819	GALIG	galectin-3 internal gene	chr14q21-q22
203723_at	6.33974	4.11165	-2.22809	-4.68513	0.00113104	0.0958288	ITPKB	inositol 1,4,5-trisphosphate 3-kinase B	chr1q42.13
219271_at	6.10756	3.83166	-2.2759	-4.84299	0.000486547	0.063326	GALNT14	UDP-N-acetyl-alpha-D-galactosamine:polypeptide N-acetylgalactosaminyltransferase 14 (GalNAc-T14)	chr2p23.1
40837_at	5.99135	3.7097	-2.28166	-4.86236	5.80732e-05	0.0199778	TLE2	transducin-like enhancer of split 2 (E(sp1) homolog, Drosophila)	chr19p13.3
210675_s_at	7.74126	5.40973	-2.33153	-5.03338	0.000798381	0.0804413	PTPRR	protein tyrosine phosphatase, receptor type, R	chr12q15
204389_at	8.64119	6.21811	-2.42308	-5.36313	1.94183e-05	0.0116946	MAOA	monoamine oxidase A	chrxp11.4-p11.3
213620_s_at	5.38975	2.94749	-2.44226	-5.43492	5.30232e-06	0.00656398	ICAM2	intercellular adhesion molecule 2	chr17q23-q25
210997_at	4.54626	2.00827	-2.53798	-5.80776	9.25974e-05	0.0269826	HGF	hepatocyte growth factor (hepapoietin A; scatter factor)	chr7q21.1
206084_at	5.81154	3.21163	-2.5999	-6.06246	0.00123815	0.0985346	PTPRR	protein tyrosine phosphatase, receptor type, R	chr12q15
204388_s_at	8.9017	6.27307	-2.62863	-6.18439	0.000141167	0.0361565	MAOA	monoamine oxidase A	chrxp11.4-p11.3
210839_s_at	5.15455	2.4943	-2.66025	-6.32143	2.43501e-06	0.0053531	ENPP2	ectonucleotide pyrophosphatase/phosphodiesterase 2 (autotaxin)	chr8q24.1
208443_x_at	8.05803	5.37015	-2.68789	-6.44368	0.00352431	0.161281	SHOX2	short stature homeobox 2	chr3q25-q26.1
209960_at	5.7013	2.91443	-2.78687	-6.90129	0.0019678	0.127467	HGF	hepatocyte growth factor (hepapoietin A; scatter factor)	chr7q21.1
218858_at	5.86847	2.98875	-2.87972	-7.36008	1.2132e-05	0.00918267	DEPDC6	DEP domain containing 6	chr8q24.12
214913_at	8.51525	5.62996	-2.88528	-7.38851	0.000333003	0.0518902	ADAMTS3	a disintegrin-like and metalloprotease (reprolysin type) with thrombospondin type 1 motif, 3	chr4q13.3
207074_s_at	8.93412	5.82768	-3.10644	-8.61253	0.000197454	0.0414846	SLC18A1	solute carrier family 18 (vesicular monoamine), member 1	chr8p21.3
210519_s_at	6.64474	3.38962	-3.25512	-9.54751	4.23709e-06	0.00643883	NQO1	NAD(P)H dehydrogenase, quinone 1	chr16q22.1
206478_at	6.60457	3.3044	-3.30018	-9.85036	9.65638e-05	0.0275863	KIAA0125	KIAA0125	chr14q32.33
221245_s_at	6.30148	2.65554	-3.64594	-12.5181	1.62952e-05	0.0112749	C2orf31	chromosome 2 open reading frame 31 /// chromosome 2 open reading frame 31	chr2q34
201028_s_at	8.30836	4.63049	-3.67787	-12.7982	0.00384395	0.166968	CD99	CD99 antigen	chrxp22.32; yp11.3
209392_at	7.27407	3.54942	-3.72465	-13.22	4.63744e-07	0.00344453	ENPP2	ectonucleotide pyrophosphatase/phosphodiesterase 2 (autotaxin)	chr8q24.1
213847_at	8.56568	4.64476	-3.92091	-15.1465	0.000134562	0.0351924	PRPH	peripherin	chr12q12-q13
201029_s_at	9.02025	5.04771	-3.97254	-15.6984	0.00364687	0.163507	CD99	CD99 antigen	chrxp22.32; yp11.3
209277_at	9.29193	5.1449	-4.14703	-17.7166	0.00424321	0.175336	TFPI2	tissue factor pathway inhibitor 2	chr7q22
201739_at	8.03528	3.38421	-4.65107	-25.1253	0.00131396	0.101311	SGK	serum/glucocorticoid regulated kinase	chr6q23
209278_s_at	10.8579	5.40846	-5.44947	-43.6971	0.00319733	0.1559	TFPI2	tissue factor pathway inhibitor 2	chr7q22
Comparison between C99V50F overexpressing cells and mock-transfected cells, mock=baseline
Probe set ID	log2 mock	log2 C99V50F	log2 ratio	Fold change	p-values of	Adjusted p-values	Gene symbol	Gene title	Chromosomal
			C99V50F/mock	C99V50F/mock	independent cell clones	of independent cell			location
					(n=3 per group,	clones (method of
					cut-off p<0.005)	Benjamini & Hochberg)
214953_s_at	8.28739	11.9346	3.48715	11.2134	7.27385e-08	0.000944574	APP	amyloid beta (A4) precursor protein (protease nexin-II, Alzheimer disease)	chr21q21.3
221310_at	4.09454	6.21931	2.2097	4.62579	0.000368701	0.0975655	FGF14	fibroblast growth factor 14	chr13q34
217996_at	4.45979	5.97884	2.1131	4.32621	0.000160595	0.160938	PHLDA1	pleckstrin homology-like domain, family A, member 1	chr12q15
204860_s_at	3.90712	5.34142	1.58339	2.99674	0.00229794	0.193707	BIRC1	baculoviral IAP repeat-containing 1	chr5q13.1
209032_s_at	6.4059	7.8461	1.50776	2.84368	0.000629888	0.115777	IGSF4	immunoglobulin superfamily, member 4	chr11q23.2
214577_at	6.56485	8.16948	1.39761	2.63466	0.00620586	0.161416	MAP1B	microtubule-associated protein 1B	chr5q13
211454_x_at	4.28631	5.79872	1.3817	2.60575	0.00832207	0.194997	---	---	---
211600_at	9.46551	10.7047	1.30654	2.47348	0.00116373	0.143911	PTPRO	protein tyrosine phosphatase, receptor type, O /// protein tyrosine phosphatase, receptor type, O	chr12p13.3-p13.2
205168_at	5.54065	6.95824	1.2441	2.36872	0.00427614	0.142053	DDR2	discoidin domain receptor family, member 2	chr1q12-q23
207425_s_at	5.46105	6.90033	1.18903	2.27999	0.0104207	0.167568	MSF	MLL septin-like fusion	chr17q25
214251_s_at	5.62456	7.3178	1.09457	2.1355	0.0102588	0.0916417	NUMA1	nuclear mitotic apparatus protein 1	chr11q13
207598_x_at	4.78429	6.05801	1.07888	2.1124	0.0108926	0.179489	XRCC2	X-ray repair complementing defective repair in Chinese hamster cells 2	chr7q36.1
60815_at	2.85237	4.22606	1.06246	2.0885	0.0137588	0.165712	MGC13098	hypothetical protein MGC13098	chr7p13
208120_x_at	5.74279	6.81411	1.02168	2.03029	0.00603966	0.191347	---	---	---
211571_s_at	7.93027	9.02856	1.01654	2.02307	0.00552863	0.170295	CSPG2	chondroitin sulfate proteoglycan 2 (versican)	chr5q14.3
204906_at	6.40185	7.43116	0.960384	1.94583	0.00716761	0.193762	RPS6KA2	ribosomal protein S6 kinase, 90kDa, polypeptide 2	chr6q27
220798_x_at	3.55891	4.62604	0.920181	1.89235	0.00738656	0.165712	FLJ11535	hypothetical protein FLJ11535	chr19p13.3
205931_s_at	3.44556	4.74609	0.920149	1.89231	0.00473398	0.0784086	CREB5	cAMP responsive element binding protein 5	chr7p15
218457_s_at	5.12853	6.26896	0.890563	1.8539	0.00507106	0.115618	DNMT3A	DNA (cytosine-5-)-methyltransferase 3 alpha	chr2p23
216949_s_at	4.2349	5.32136	0.763592	1.69771	0.0249211	0.168247	PKD1	polycystic kidney disease 1 (autosomal dominant)	chr16p13.3
218696_at	7.52066	8.62926	0.762097	1.69595	0.0108212	0.115618	EIF2AK3	eukaryotic translation initiation factor 2-alpha kinase 3	chr2p12
211467_s_at	6.84655	7.95231	0.761649	1.69543	0.0197783	0.150523	NFIB	nuclear factor I/B	chr9p24.1
206401_s_at	3.77137	4.94193	0.756166	1.689	0.0145623	0.115618	MAPT	microtubule-associated protein tau	chr17q21.1
221234_s_at	5.94014	7.19961	0.747834	1.67927	0.0560102	0.175473	BACH2	BTB and CNC homology 1, basic leucine zipper transcription factor 2 /// BTB and CNC homology 1, basic leucine zipper transcription factor 2	chr6q15
205368_at	2.49914	3.56516	0.69228	1.61584	0.0379285	0.174447	KIAA0773	KIAA0773 gene product	chr7q34
200671_s_at	5.76836	7.16444	0.601902	1.51772	0.0195216	0.0242188	SPTBN1	spectrin, beta, non-erythrocytic 1	chr2p21
201167_x_at	7.84923	8.95388	0.591101	1.5064	0.0927389	0.195528	ARHGDIA	Rho GDP dissociation inhibitor (GDI) alpha	chr17q25.3
203167_at	5.89072	6.9938	0.581524	1.49643	0.0470974	0.126212	TIMP2	tissue inhibitor of metalloproteinase 2	chr17q25
218892_at	5.4617	6.57574	0.579301	1.49413	0.0190839	0.0608388	DCHS1	dachsous 1 (Drosophila)	chr11p15.4
212574_x_at	4.53425	5.74597	0.481005	1.39572	0.161126	0.160119	C19orf6	chromosome 19 open reading frame 6	chr19p13.3
216269_s_at	4.21111	5.28079	0.376816	1.29847	0.0784504	0.0505945	ELN	elastin (supravalvular aortic stenosis, Williams-Beuren syndrome)	chr7q11.23
207788_s_at	5.14228	6.1523	0.139301	1.10137	0.622358	0.165712	SCAM-1	vinexin beta (SH3-containing adaptor molecule-1)	chr8p21.3
212407_at	7.19395	6.13684	-0.150043	-1.1096	0.618979	0.168247	CGI-01	CGI-01 protein	chr1q24-q25.3
201811_x_at	5.03885	3.93356	-0.212226	-1.15847	0.447137	0.132089	SH3BP5	SH3-domain binding protein 5 (BTK-associated)	chr3p24.3
203790_s_at	6.67109	5.64098	-0.212459	-1.15866	0.356325	0.0916417	HRSP12	heat-responsive protein 12	chr8q22
218481_at	6.97979	5.96709	-0.289516	-1.22223	0.203258	0.0877576	EXOSC5	exosome component 5	chr19q13.1
204836_at	7.14794	6.10463	-0.361386	-1.28466	0.156468	0.115618	GLDC	glycine dehydrogenase (decarboxylating; glycine decarboxylase, glycine cleavage system protein P)	chr9p22
212510_at	6.40269	5.16967	-0.473259	-1.38824	0.169204	0.155439	GPD1L	glycerol-3-phosphate dehydrogenase 1-like	chr3p24.1
213427_at	5.52139	4.22612	-0.476123	-1.391	0.165942	0.134385	RPP40	ribonuclease P 40kDa subunit	chr6p25.1
220239_at	7.14089	6.11475	-0.502407	-1.41658	0.123246	0.198507	KLHL7	kelch-like 7 (Drosophila)	chr7p15.3
213523_at	6.75211	5.6872	-0.51818	-1.43215	0.0826823	0.150523	CCNE1	cyclin E1	chr19q12
206028_s_at	4.20108	3.15594	-0.526847	-1.44078	0.106216	0.189952	MERTK	c-mer proto-oncogene tyrosine kinase	chr2q14.1
209894_at	6.50525	5.04604	-0.540331	-1.45431	0.224676	0.189952	LEPR	leptin receptor	chr1p31
219459_at	5.30543	4.07281	-0.564148	-1.47851	0.028553	0.0505945	POLR3B	polymerase (RNA) III (DNA directed) polypeptide B	chr12q23.3
204326_x_at	5.69571	4.63445	-0.572693	-1.4873	0.0636135	0.159065	MT1X	metallothionein 1X	chr16q13
213135_at	7.65014	6.59313	-0.605579	-1.52159	0.0288118	0.115777	TIAM1	T-cell lymphoma invasion and metastasis 1	chr21q22.1
218897_at	6.59989	5.33574	-0.615842	-1.53245	0.00907913	0.0225469	MGC10993	hypothetical protein MGC10993	chr2q14.2
221845_s_at	5.81193	4.75187	-0.618048	-1.5348	0.0543607	0.165712	SKD3	suppressor of potassium transport defect 3	chr11q13.4
212737_at	6.1115	4.8417	-0.637201	-1.55531	0.0184677	0.0505945	GM2A	GM2 ganglioside activator	chr5q31.3-q33.1
218699_at	5.86458	4.67343	-0.646089	-1.56492	0.0571052	0.150523	RAB7L1	RAB7, member RAS oncogene family-like 1	chr1q32
212333_at	8.20159	7.06896	-0.64882	-1.56789	0.0108068	0.0593988	DKFZP564F0522	DKFZP564F0522 protein	chr2p22.3
207891_s_at	5.47972	4.42153	-0.69281	-1.61643	0.0140055	0.115618	TREX2	three prime repair exonuclease 2	chrxq28
212459_x_at	7.52683	6.50827	-0.707249	-1.63269	0.00479841	0.0748564	---	---	---
218495_at	9.65472	8.50825	-0.715737	-1.64232	0.000195474	0.00502492	UXT	ubiquitously-expressed transcript	chrxp11.23-p11.22
220789_s_at	6.91359	5.74646	-0.723779	-1.6515	0.0104831	0.0784086	TBRG4	transforming growth factor beta regulator 4	chr7p14-p13
221652_s_at	7.79393	6.76116	-0.730445	-1.65915	0.00740811	0.103536	FLJ10637	hypothetical protein FLJ10637	chr12p11.23
210416_s_at	4.46176	3.40291	-0.73249	-1.6615	0.00657326	0.0909061	CHEK2	CHK2 checkpoint homolog (S. pombe)	chr22q12.1
200632_s_at	5.82168	4.72159	-0.741339	-1.67173	0.0390602	0.193762	NDRG1	N-myc downstream regulated gene 1	chr8q24.3
213194_at	8.41878	7.1147	-0.748188	-1.67968	0.0699902	0.19018	ROBO1	roundabout, axon guidance receptor, homolog 1 (Drosophila)	chr3p12
203285_s_at	4.55012	3.35083	-0.754143	-1.68663	0.0465401	0.179489	HS2ST1	heparan sulfate 2-O-sulfotransferase 1	chr1p31.1-p22.1
208158_s_at	6.8504	5.6964	-0.759578	-1.693	0.0108073	0.103524	OSBPL1A	oxysterol binding protein-like 1A /// oxysterol binding protein-like 1A	chr18q11.1
216251_s_at	5.07271	3.96117	-0.780357	-1.71756	9.57335e-05	0.00502492	KIAA0153	KIAA0153 protein	chr22q13.31
205677_s_at	5.77348	4.45366	-0.795158	-1.73527	0.0302626	0.134385	DLEU1	deleted in lymphocytic leukemia, 1	chr13q14.3
201099_at	7.96512	6.8743	-0.79973	-1.74078	0.0120044	0.135828	USP9X	ubiquitin specific protease 9, X-linked (fat facets-like, Drosophila)	chrXp11.4
206741_at	3.59119	2.54912	-0.821681	-1.76746	0.00382986	0.106596	LOC51066	fls485	chr3p25.3
204521_at	5.61482	4.11676	-0.848641	-1.8008	0.00891759	0.0505945	HSU79274	protein predicted by clone 23733	chr12q24.11
203342_at	8.54387	7.42742	-0.891683	-1.85534	3.43073e-06	0.00136379	TIMM17B	translocase of inner mitochondrial membrane 17 homolog B (yeast)	chrxp11.23
205726_at	4.88741	3.40837	-0.89264	-1.85657	0.00520459	0.0453488	DIAPH2	diaphanous homolog 2 (Drosophila)	chrxq22
203303_at	7.96619	6.62705	-0.901779	-1.86837	0.0123367	0.115618	TCTE1L	t-complex-associated-testis-expressed 1-like	chrxp21
206583_at	5.43203	4.31485	-0.910717	-1.87998	0.00872994	0.157112	FLJ20344	hypothetical protein FLJ20344	chrxp11.3
208955_at	7.203	5.77189	-0.917529	-1.88888	0.0368942	0.165712	DUT	dUTP pyrophosphatase	chr15q15-q21.1
209135_at	5.52471	4.43233	-0.918691	-1.8904	0.00228707	0.103536	ASPH	aspartate beta-hydroxylase	chr8q12.1
202234_s_at	5.01874	3.69069	-0.920952	-1.89336	0.0224969	0.161416	SLC16A1	solute carrier family 16 (monocarboxylic acid transporters), member 1	chr1p12
218194_at	8.53805	7.16969	-0.962367	-1.9485	0.0324769	0.193762	DKFZP566E144	small fragment nuclease	chr11q23.1-q23.2
218935_at	6.95665	5.71826	-0.969141	-1.95767	0.00165796	0.0658159	EHD3	EH-domain containing 3	chr2p21
201673_s_at	4.96606	3.75986	-0.978472	-1.97038	0.00443205	0.120318	GYS1	glycogen synthase 1 (muscle)	chr19q13.3
203704_s_at	5.01716	3.74615	-0.981058	-1.97391	0.0089949	0.135931	RREB1	ras responsive element binding protein 1	chr6p25
204610_s_at	7.48471	6.12229	-0.986449	-1.9813	0.0151275	0.150523	DIPA	hepatitis delta antigen-interacting protein A	chr11q12.1
202611_s_at	6.72657	5.6509	-0.988199	-1.98371	0.00119422	0.103536	CRSP2	cofactor required for Sp1 transcriptional activation, subunit 2, 150kDa	chrxp11.4-p11.2
218503_at	6.08791	5.056	-1.01828	-2.0255	0.0024856	0.157112	KIAA1797	KIAA1797	chr9p21
220942_x_at	9.46658	8.17334	-1.02682	-2.03753	0.0114087	0.162553	---	---	---
212063_at	3.08721	1.98088	-1.03048	-2.0427	0.000139516	0.0399074	CD44	CD44 antigen (homing function and Indian blood group system)	chr11p13
214164_x_at	3.23382	2.22677	-1.03104	-2.0435	0.000906134	0.126212	CA12	carbonic anhydrase XII	chr15q22
219855_at	8.0603	6.64397	-1.04441	-2.06252	7.74076e-06	0.00136379	NUDT11	nudix (nucleoside diphosphate linked moiety X)-type motif 11	chrxp11.22
203617_x_at	6.47324	5.29511	-1.0538	-2.07599	1.59069e-05	0.00638644	ELK1	ELK1, member of ETS oncogene family	chrxp11.2
221524_s_at	5.50051	4.18263	-1.05825	-2.0824	0.00127851	0.0636254	RRAGD	Ras-related GTP binding D	chr6q15-q16
204866_at	7.19522	5.80863	-1.07287	-2.10362	5.90541e-05	0.00631358	PHF16	PHD finger protein 16	chrxp11.3
205541_s_at	8.56467	7.33512	-1.1106	-2.15936	6.90713e-06	0.00502492	GSPT2	G1 to S phase transition 2	chrxp11.23-p11.21
205857_at	4.07141	2.93579	-1.11305	-2.16302	0.000229046	0.0608388	SLC18A2	solute carrier family 18 (vesicular monoamine), member 2	chr10q25
205191_at	4.17486	3.02531	-1.11586	-2.16723	0.00174031	0.134385	RP2	retinitis pigmentosa 2 (X-linked recessive)	chrxp11.4-p11.21
205324_s_at	8.56425	7.38331	-1.12079	-2.17466	3.33519e-06	0.00502492	FTSJ1	FtsJ homolog 1 (E. coli)	chrxp11.23
203401_at	6.44459	4.68413	-1.12502	-2.18105	0.012002	0.0975655	PRPS2	phosphoribosyl pyrophosphate synthetase 2	chrxp22.3-p22.2
218625_at	5.83497	4.22452	-1.1262	-2.18283	0.000236358	0.00771047	NRN1	neuritin 1	chr6p25.1
204639_at	4.84138	3.6173	-1.12877	-2.18672	0.000325486	0.059305	ADA	adenosine deaminase	chr20q12-q13.11
203387_s_at	4.91548	3.53298	-1.14649	-2.21374	0.00880653	0.162553	TBC1D4	TBC1 domain family, member 4	chr13q21.33
214527_s_at	8.18512	6.92159	-1.16034	-2.2351	5.71216e-06	0.00502492	PQBP1	polyglutamine binding protein 1	chrxp11.23
204412_s_at	7.55828	6.50799	-1.18273	-2.27005	0.000632171	0.137953	---	---	---
203386_at	5.9395	4.04117	-1.1839	-2.2719	0.00249017	0.0293971	TBC1D4	TBC1 domain family, member 4	chr13q21.33
202934_at	8.14397	7.13359	-1.18945	-2.28066	0.000250899	0.120471	HK2	hexokinase 2	chr2p13
201895_at	7.32367	6.16137	-1.20429	-2.30423	1.21578e-05	0.0156751	ARAF1	v-raf murine sarcoma 3611 viral oncogene homolog 1	chrxp11.4-p11.2
206382_s_at	5.55463	3.89671	-1.23457	-2.35312	0.0179425	0.165712	BDNF	brain-derived neurotrophic factor	chr11p13
218619_s_at	5.77599	4.52823	-1.24318	-2.3672	0.00287061	0.165712	SUV39H1	suppressor of variegation 3-9 homolog 1 (Drosophila)	chrxp11.23
206016_at	6.84038	5.76929	-1.24578	-2.37146	0.000417087	0.134385	CXorf37	chromosome X open reading frame 37	chrxp11.23
201136_at	9.25864	8.1125	-1.25192	-2.38159	0.000285922	0.103536	PLP2	proteolipid protein 2 (colonic epithelium-enriched)	chrxp11.23
205433_at	3.15211	1.75339	-1.25571	-2.38785	3.05313e-05	0.0101583	BCHE	butyrylcholinesterase	chr3q26.1-q26.2
203282_at	5.87514	4.46676	-1.27538	-2.42063	0.00134097	0.103536	GBE1	glucan (1,4-alpha-), branching enzyme 1 (glycogen branching enzyme, Andersen disease, glycogen storage disease type IV)	chr3p12.3
204955_at	5.64398	4.16823	-1.28478	-2.43645	0.0041461	0.135763	SRPX	sushi-repeat-containing protein, X-linked	chrxp21.1
213358_at	6.35794	5.3466	-1.29693	-2.45705	0.000467185	0.168247	KIAA0802	KIAA0802	chr18p11.22
211203_s_at	5.07965	3.49944	-1.31293	-2.48446	0.00695416	0.150523	CNTN1	contactin 1	chr12q11-q12
213937_s_at	6.9764	5.6941	-1.32124	-2.4988	2.15589e-07	0.00136379	FTSJ1	FtsJ homolog 1 (E. coli)	chrxp11.23
213787_s_at	9.02331	7.4517	-1.33407	-2.52114	0.00129842	0.0784086	EBP	emopamil binding protein (sterol isomerase)	chrxp11.23-p11.22
213744_at	5.00306	3.85079	-1.38308	-2.60824	0.000706856	0.165712	ATRNL1	attractin-like 1	chr10q26
201468_s_at	5.31864	4.07994	-1.39807	-2.63548	0.00150954	0.175473	NQO1	NAD(P)H dehydrogenase, quinone 1	chr16q22.1
218501_at	4.52605	3.34364	-1.42238	-2.68028	0.000181756	0.115777	ARHGEF3	Rho guanine nucleotide exchange factor (GEF) 3	chr3p21-p13
205651_x_at	3.9618	2.52374	-1.4817	-2.79278	1.03458e-06	0.00502492	RAPGEF4	Rap guanine nucleotide exchange factor (GEF) 4	chr2q31-q32
212457_at	6.41449	4.91954	-1.48998	-2.80886	4.05607e-06	0.00631358	TFE3	transcription factor binding to IGHM enhancer 3	chrxp11.22
33767_at	8.04015	6.68332	-1.49719	-2.82293	0.00108939	0.157525	NEFH	neurofilament, heavy polypeptide 200kDa	chr22q12.2
218424_s_at	6.47278	5.4001	-1.50859	-2.84532	0.000237884	0.175093	TSAP6	dudulin 2	chr2q14.2
212730_at	5.50033	4.0961	-1.51558	-2.85914	0.000177412	0.079583	DMN	desmuslin	chr15q26.3
202735_at	6.74046	5.26018	-1.52906	-2.88599	0.00379796	0.194997	EBP	emopamil binding protein (sterol isomerase)	chrxp11.23-p11.22
205305_at	4.96757	2.87803	-1.53419	-2.89625	9.80737e-05	0.00631358	FGL1	fibrinogen-like 1	chr8p22-p21.3
219073_s_at	4.4724	3.08666	-1.60199	-3.03561	0.00012225	0.0916417	OSBPL10	oxysterol binding protein-like 10	chr3p22.3
207620_s_at	5.81279	4.12671	-1.65629	-3.15205	1.7124e-05	0.0132142	CASK	calcium/calmodulin-dependent serine protein kinase (MAGUK family)	chrxp11.4
204513_s_at	6.0887	4.74957	-1.6734	-3.18965	0.000101988	0.11455	ELMO1	engulfment and cell motility 1 (ced-12 homolog, C. elegans)	chr7p14.1
213620_s_at	5.38975	3.68313	-1.69798	-3.24445	0.000199353	0.0608388	ICAM2	intercellular adhesion molecule 2	chr17q23-q25
206837_at	6.15839	4.18527	-1.74711	-3.35685	0.0001889	0.0361992	CART1	cartilage paired-class homeoprotein 1	chr12q21.3-q22
204348_s_at	5.56647	3.71966	-1.83824	-3.57575	0.000625811	0.103536	AK3	adenylate kinase 3	chr1p31.3
202504_at	5.11222	3.13065	-1.84117	-3.583	6.5129e-05	0.0242188	TRIM29	tripartite motif-containing 29	chr11q22-q23
219563_at	5.23522	3.55488	-1.8514	-3.60851	0.00100556	0.153004	C14orf139	chromosome 14 open reading frame 139	chr14q32.13
206187_at	4.82335	2.75188	-1.86199	-3.6351	0.000128432	0.0293971	PTGIR	prostaglandin I2 (prostacyclin) receptor (IP)	chr19q13.3
213609_s_at	4.89747	3.24948	-1.9562	-3.88038	0.000785329	0.165712	SEZ6L	seizure related 6 homolog (mouse)-like	chr22q12.1
219271_at	6.10756	4.30675	-1.97334	-3.92675	0.00152817	0.165712	GALNT14	UDP-N-acetyl-alpha-D-galactosamine:polypeptide N-acetylgalactosaminyltransferase 14 (GalNAc-T14)	chr2p23.1
210997_at	4.54626	2.96764	-1.99354	-3.98213	0.000779451	0.191257	HGF	hepatocyte growth factor (hepapoietin A; scatter factor)	chr7q21.1
202242_at	6.99903	4.81362	-2.04651	-4.13106	0.00252414	0.135828	TM4SF2	transmembrane 4 superfamily member 2	chrxp11.4
213664_at	5.46773	3.47698	-2.11264	-4.32481	3.33736e-06	0.00746186	SLC1A1	solute carrier family 1 (neuronal/epithelial high affinity glutamate transporter, system Xag), member 1	chr9p24
209627_s_at	6.88386	4.63432	-2.12004	-4.34707	0.00095737	0.103536	OSBPL3	oxysterol binding protein-like 3	chr7p15
209626_s_at	5.76122	3.78206	-2.12703	-4.36817	0.00268906	0.191257	OSBPL3	oxysterol binding protein-like 3	chr7p15
210519_s_at	6.64474	5.16157	-2.3316	-5.03362	0.000125368	0.193762	NQO1	NAD(P)H dehydrogenase, quinone 1	chr16q22.1
210839_s_at	5.15455	2.64078	-2.4419	-5.43357	6.20265e-06	0.00631358	ENPP2	ectonucleotide pyrophosphatase/phosphodiesterase 2 (autotaxin)	chr8q24.1
218858_at	5.86847	3.43061	-2.4958	-5.64039	5.1876e-05	0.0382479	DEPDC6	DEP domain containing 6	chr8q24.12
204388_s_at	8.9017	6.90648	-2.55253	-5.86663	0.000184844	0.134385	MAOA	monoamine oxidase A	chrxp11.4-p11.3
204389_at	8.64119	6.7435	-2.55702	-5.8849	1.10958e-05	0.063939	MAOA	monoamine oxidase A	chrxp11.4-p11.3
221245_s_at	6.30148	3.15698	-3.25432	-9.54217	5.12973e-05	0.0399074	C2orf31	chromosome 2 open reading frame 31 /// chromosome 2 open reading frame 31	chr2q34
209392_at	7.27407	3.25304	-3.95615	-15.521	2.29691e-07	0.00136379	ENPP2	ectonucleotide pyrophosphatase/phosphodiesterase 2 (autotaxin)	chr8q24.1
Comparison between C99WT overexpressing cells and mock-transfected cells, mock=baseline
Probe set ID	log2 mock	log2 C99WT	log2 ratio	Fold change	p-values of	Adjusted p-values	Gene symbol	Gene title	Chromosomal
			C99WT/mock	C99WT/mock	independent cell clones	of independent cell			location
					(n=3 per group,	clones (method of
					cut-off p<0.005)	Benjamini & Hochberg)
204239_s_at	4.07357	9.07666	5.00309	32.0686	0.00161482	0.172015	NNAT	neuronatin	chr20q11.2-q12
215632_at	3.22273	7.20833	3.9856	15.8411	0.000834525	0.127248	NEUROG2	neurogenin 2	chr4q25
214953_s_at	8.28739	11.886	3.59864	12.1143	4.98301e-08	0.00107572	APP	amyloid beta (A4) precursor protein (protease nexin-II, Alzheimer disease)	chr21q21.3
212713_at	6.25038	9.25069	3.0003	8.00168	0.00367361	0.237273	MFAP4	microfibrillar-associated protein 4	chr17p11.2
221796_at	2.71857	5.65982	2.94125	7.68075	0.000514801	0.107208	NTRK2	neurotrophic tyrosine kinase, receptor, type 2	chr9q22.1
214596_at	6.69108	9.29812	2.60704	6.09252	6.44094e-05	0.0333776	CHRM3	cholinergic receptor, muscarinic 3	chr1q41-q44
212226_s_at	5.34602	7.8448	2.49878	5.65206	0.000305788	0.0757096	PPAP2B	phosphatidic acid phosphatase type 2B	chr1pter-p22.1
222344_at	3.53442	5.73267	2.19826	4.58924	0.000481671	0.103203	---	---	---
210414_at	3.64968	5.81003	2.16034	4.47022	0.00244349	0.207027	FLRT1	fibronectin leucine rich transmembrane protein 1	chr11q12-q13
221310_at	4.09454	6.12786	2.03332	4.09347	0.000741605	0.120622	FGF14	fibroblast growth factor 14	chr13q34
217996_at	4.45979	6.46469	2.0049	4.01362	0.000258185	0.0700997	PHLDA1	pleckstrin homology-like domain, family A, member 1	chr12q15
213742_at	2.79485	4.73779	1.94294	3.84489	0.000412198	0.0922991	SFRS11	splicing factor, arginine/serine-rich 11	chr1p31
213593_s_at	4.60739	6.39061	1.78321	3.44192	0.00062287	0.114706	TRA2A	transformer-2 alpha	chr7p15.3
215164_at	2.02059	3.79006	1.76947	3.40928	0.00119711	0.148387	---	MRNA; cDNA DKFZp564I083 (from clone DKFZp564I083)	---
213517_at	4.8124	6.50469	1.6923	3.23171	0.00395957	0.243725	PCBP2	poly(rC) binding protein 2	chr12q13.12-q13.13
209144_s_at	5.01618	6.57756	1.56138	2.95136	0.00243544	0.207027	CBFA2T2	core-binding factor, runt domain, alpha subunit 2; translocated to, 2	chr20q11
212230_at	4.45505	5.93613	1.48109	2.79159	0.000248763	0.0700997	PPAP2B	phosphatidic acid phosphatase type 2B	chr1pter-p22.1
222214_at	3.2773	4.75585	1.47855	2.78668	0.00289384	0.214945	---	CDNA: FLJ21335 fis, clone COL02546	---
221234_s_at	5.94014	7.40465	1.46451	2.7597	0.00119866	0.148387	BACH2	BTB and CNC homology 1, basic leucine zipper transcription factor 2 /// BTB and CNC homology 1, basic leucine zipper transcription factor 2	chr6q15
209750_at	3.92043	5.30994	1.38951	2.6199	0.00391534	0.243101	NR1D2	nuclear receptor subfamily 1, group D, member 2	chr3p24.2
201294_s_at	5.56091	6.8545	1.29359	2.45138	0.00391851	0.243101	WSB1	WD repeat and SOCS box-containing 1	chr17q11.1
212966_at	5.26291	6.54939	1.28648	2.43932	3.09462e-05	0.0240423	HIC2	hypermethylated in cancer 2	chr22q11.21
60815_at	2.85237	4.13823	1.28586	2.43827	0.00432151	0.251426	MGC13098	hypothetical protein MGC13098	chr7p13
213575_at	2.36034	3.64005	1.27971	2.4279	0.000159474	0.0540393	TRA2A	transformer-2 alpha	chr7p15.3
212151_at	5.94921	7.22704	1.27782	2.42473	0.000739977	0.120622	PBX1	pre-B-cell leukemia transcription factor 1	chr1q23
207598_x_at	4.78429	6.05473	1.27044	2.41236	0.00392749	0.243101	XRCC2	X-ray repair complementing defective repair in Chinese hamster cells 2	chr7q36.1
205168_at	5.54065	6.80099	1.26033	2.39551	0.00391981	0.243101	DDR2	discoidin domain receptor family, member 2	chr1q12-q23
214251_s_at	5.62456	6.86757	1.24301	2.36692	0.00466746	0.257968	NUMA1	nuclear mitotic apparatus protein 1	chr11q13
213956_at	4.76768	5.99207	1.22439	2.33657	0.000947864	0.131188	CAP350	centrosome-associated protein 350	chr1p36.13-q41
206848_at	5.33809	6.49706	1.15897	2.23299	8.57388e-05	0.038828	---	---	---
211466_at	2.61383	3.74173	1.1279	2.1854	0.00445194	0.254321	NFIB	nuclear factor I/B	chr9p24.1
211600_at	9.46551	10.5531	1.08758	2.12517	0.00438223	0.252977	PTPRO	protein tyrosine phosphatase, receptor type, O /// protein tyrosine phosphatase, receptor type, O	chr12p13.3-p13.2
214683_s_at	6.0327	7.11488	1.08218	2.11724	0.00344283	0.22969	CLK1	CDC-like kinase 1	chr2q33
210655_s_at	6.81227	7.89097	1.0787	2.11213	0.00406407	0.245496	FOXO3A	forkhead box O3A	chr6q21
208120_x_at	5.74279	6.82058	1.07779	2.1108	0.00426504	0.24879	---	---	---
201309_x_at	9.40984	10.4811	1.0713	2.10133	0.00369535	0.237987	C5orf13	chromosome 5 open reading frame 13	chr5q22.1
207605_x_at	5.74751	6.81213	1.06462	2.09163	0.00478956	0.261583	H-plk	Krueppel-related zinc finger protein	chr7q11.21
222366_at	2.60214	3.65964	1.0575	2.08132	0.0049721	0.265529	---	---	---
211571_s_at	7.93027	8.98063	1.05036	2.07105	0.00446503	0.254321	CSPG2	chondroitin sulfate proteoglycan 2 (versican)	chr5q14.3
213649_at	7.50159	8.54992	1.04833	2.06813	0.00352789	0.232154	SFRS7	splicing factor, arginine/serine-rich 7, 35kDa	chr2p22.1
219206_x_at	5.76977	6.80412	1.03435	2.04819	0.00249859	0.208997	CGI-119	CGI-119 protein	chr12q14.1-q15
218066_at	4.54483	5.54523	1.0004	2.00055	0.00125173	0.149847	SLC12A7	solute carrier family 12 (potassium/chloride transporters), member 7	chr5p15
202861_at	4.52456	4.11555	-0.409007	-1.32777	0.160235	0.733868	PER1	period homolog 1 (Drosophila)	chr17p13.1-17p12
213079_at	7.64853	6.63893	-1.00961	-2.01336	0.000798096	0.124363	DT1P1A10	hypothetical protein DT1P1A10	chrxp11.22
201673_s_at	4.96606	3.95585	-1.01021	-2.0142	0.00357412	0.234241	GYS1	glycogen synthase 1 (muscle)	chr19q13.3
205541_s_at	8.56467	7.54365	-1.02102	-2.02935	1.67459e-05	0.0186574	GSPT2	G1 to S phase transition 2	chrxp11.23-p11.21
207769_s_at	7.98389	6.96062	-1.02327	-2.03252	7.45245e-06	0.0107184	PQBP1	polyglutamine binding protein 1	chrxp11.23
209216_at	8.31562	7.28795	-1.02767	-2.03873	0.00307051	0.222867	WDR45	WD repeat domain 45	chrxp11.23
203814_s_at	6.33173	5.30017	-1.03156	-2.04423	2.8108e-05	0.0231975	NQO2	NAD(P)H dehydrogenase, quinone 2	chr6pter-q12
208700_s_at	9.36468	8.32202	-1.04266	-2.06003	0.000205897	0.0628494	TKT	transketolase (Wernicke-Korsakoff syndrome)	chr3p14.3
203617_x_at	6.47324	5.41616	-1.05708	-2.08071	1.54025e-05	0.0186574	ELK1	ELK1, member of ETS oncogene family	chrxp11.2
219188_s_at	6.6889	5.62929	-1.05961	-2.08437	0.00377319	0.240223	LRP16	LRP16 protein	chr11q11
204639_at	4.84138	3.77839	-1.06298	-2.08925	0.000544068	0.110336	ADA	adenosine deaminase	chr20q12-q13.11
213744_at	5.00306	3.93802	-1.06504	-2.09223	0.00485468	0.262565	ATRNL1	attractin-like 1	chr10q26
218532_s_at	3.68457	2.61869	-1.06588	-2.09344	0.00140047	0.158409	FLJ20152	hypothetical protein FLJ20152	chr5p15.1
218935_at	6.95665	5.88898	-1.06768	-2.09605	0.000777814	0.122922	EHD3	EH-domain containing 3	chr2p21
207447_s_at	3.0472	1.9791	-1.0681	-2.09667	0.000644612	0.11678	HGNT-IV-H	UDP-N-acetylglucosamine:a-1,3-D-mannoside beta-1,4-N-acetylglucosaminyltransferase IV	chr12q21
203629_s_at	7.40533	6.32809	-1.07723	-2.10999	7.18635e-05	0.0363939	COG5	component of oligomeric golgi complex 5	chr7q22-q31
218826_at	6.8852	5.80755	-1.07765	-2.1106	0.00179755	0.178098	SLC35F2	solute carrier family 35, member F2	chr11q22.3
218251_at	8.12828	7.04628	-1.082	-2.11696	0.000143766	0.0516699	MID1IP1	MID1 interacting protein 1 (gastrulation specific G12-like (zebrafish))	chrxp11.4
203458_at	5.08012	3.9963	-1.08383	-2.11965	0.000717377	0.120622	SPR	sepiapterin reductase (7,8-dihydrobiopterin:NADP+ oxidoreductase)	chr2p14-p12
204866_at	7.19522	6.10491	-1.09031	-2.1292	5.0435e-05	0.0315211	PHF16	PHD finger protein 16	chrxp11.3
201895_at	7.32367	6.23057	-1.0931	-2.13332	3.28587e-05	0.0240423	ARAF1	v-raf murine sarcoma 3611 viral oncogene homolog 1	chrxp11.4-p11.2
219959_at	3.44306	2.34915	-1.09391	-2.13452	0.00402834	0.245255	MOCOS	molybdenum cofactor sulfurase	chr18q12
205324_s_at	8.56425	7.46784	-1.09641	-2.13823	4.24127e-06	0.00787568	FTSJ1	FtsJ homolog 1 (E. coli)	chrxp11.23
206339_at	4.88354	3.78613	-1.09741	-2.13971	0.000168007	0.0540393	CART	cocaine- and amphetamine-regulated transcript	chr5q13.2
221524_s_at	5.50051	4.39685	-1.10366	-2.14899	0.000918995	0.129607	RRAGD	Ras-related GTP binding D	chr6q15-q16
200632_s_at	5.82168	4.71666	-1.10502	-2.15101	0.0045039	0.25537	NDRG1	N-myc downstream regulated gene 1	chr8q24.3
218625_at	5.83497	4.72427	-1.11069	-2.1595	0.0002674	0.0700997	NRN1	neuritin 1	chr6p25.1
212916_at	5.78784	4.67422	-1.11361	-2.16387	4.8367e-05	0.0315211	PHF8	PHD finger protein 8	chrxp11.22
202504_at	5.11222	3.9955	-1.11672	-2.16853	0.00404655	0.245496	TRIM29	tripartite motif-containing 29	chr11q22-q23
212063_at	3.08721	1.96802	-1.11919	-2.17225	6.3741e-05	0.0333776	CD44	CD44 antigen (homing function and Indian blood group system)	chr11p13
204412_s_at	7.55828	6.42146	-1.13682	-2.19896	0.000872795	0.128008	---	---	---
201136_at	9.25864	8.11927	-1.13937	-2.20285	0.000639278	0.116763	PLP2	proteolipid protein 2 (colonic epithelium-enriched)	chrxp11.23
211896_s_at	4.29147	3.14489	-1.14659	-2.21389	0.000999862	0.134216	DCN	decorin	chr12q13.2
211894_x_at	4.21813	3.04084	-1.17729	-2.26151	0.000790969	0.124121	SEZ6L	seizure related 6 homolog (mouse)-like /// seizure related 6 homolog (mouse)-like	chr22q12.1
213200_at	5.61561	4.43825	-1.17737	-2.26164	0.00148601	0.164081	SYP	synaptophysin	chrxp11.23-p11.22
204513_s_at	6.0887	4.90638	-1.18232	-2.26941	0.00191803	0.18325	ELMO1	engulfment and cell motility 1 (ced-12 homolog, C. elegans)	chr7p14.1
218501_at	4.52605	3.34159	-1.18446	-2.27279	0.000873187	0.128008	ARHGEF3	Rho guanine nucleotide exchange factor (GEF) 3	chr3p21-p13
213358_at	6.35794	5.17173	-1.1862	-2.27553	0.00097257	0.132145	KIAA0802	KIAA0802	chr18p11.22
203303_at	7.96619	6.75822	-1.20797	-2.31012	0.00184011	0.178098	TCTE1L	t-complex-associated-testis-expressed 1-like	chrxp21
203320_at	5.30217	4.09239	-1.20978	-2.31302	2.59112e-05	0.0230951	LNK	lymphocyte adaptor protein	chr12q24
218603_at	4.50501	3.29308	-1.21192	-2.31646	0.000151803	0.0528534	HECA	headcase homolog (Drosophila)	chr6q23-q24
213107_at	4.95908	3.74359	-1.21549	-2.32219	0.00119024	0.148387	TNIK	TRAF2 and NCK interacting kinase	chr3q26.31
208690_s_at	6.54452	5.3211	-1.22342	-2.33499	0.00468326	0.257968	PDLIM1	PDZ and LIM domain 1 (elfin)	chr10q22-q26.3
222138_s_at	7.38912	6.16085	-1.22826	-2.34285	2.4361e-05	0.0230884	WDR13	WD repeat domain 13	chrxp11.23
217763_s_at	4.36128	3.09944	-1.26184	-2.39802	0.00407999	0.245496	RAB31	RAB31, member RAS oncogene family	chr18p11.3
206016_at	6.84038	5.57679	-1.26359	-2.40093	0.000369113	0.0894017	CXorf37	chromosome X open reading frame 37	chrxp11.23
203386_at	5.9395	4.67588	-1.26361	-2.40096	0.00154036	0.167106	TBC1D4	TBC1 domain family, member 4	chr13q21.33
213787_s_at	9.02331	7.74878	-1.27453	-2.4192	0.00183481	0.178098	EBP	emopamil binding protein (sterol isomerase)	chrxp11.23-p11.22
214527_s_at	8.18512	6.90982	-1.2753	-2.42049	2.02767e-06	0.00451825	PQBP1	polyglutamine binding protein 1	chrxp11.23
205433_at	3.15211	1.87068	-1.28143	-2.4308	2.48675e-05	0.0230884	BCHE	butyrylcholinesterase	chr3q26.1-q26.2
39966_at	5.48698	4.19402	-1.29296	-2.45031	0.0032234	0.225163	CSPG5	chondroitin sulfate proteoglycan 5 (neuroglycan C)	chr3p21.3
209191_at	8.84551	7.54813	-1.29738	-2.45783	0.00238943	0.207027	MGC4083	tubulin beta MGC4083	chr18p11.21
219855_at	8.0603	6.74413	-1.31617	-2.49005	5.93722e-07	0.00330748	NUDT11	nudix (nucleoside diphosphate linked moiety X)-type motif 11	chrxp11.22
212573_at	4.57504	3.25753	-1.31752	-2.49237	0.00197838	0.185227	KIAA0830	KIAA0830 protein	chr11q21
33767_at	8.04015	6.71422	-1.32592	-2.50693	0.00270163	0.212775	NEFH	neurofilament, heavy polypeptide 200kDa	chr22q12.2
203387_s_at	4.91548	3.5605	-1.35499	-2.55795	0.00298247	0.218613	TBC1D4	TBC1 domain family, member 4	chr13q21.33
205857_at	4.07141	2.68213	-1.38928	-2.61948	2.75214e-05	0.0231975	SLC18A2	solute carrier family 18 (vesicular monoamine), member 2	chr10q25
213937_s_at	6.9764	5.58709	-1.38931	-2.61953	1.19068e-07	0.00107572	FTSJ1	FtsJ homolog 1 (E. coli)	chrxp11.23
200974_at	6.80666	5.40494	-1.40172	-2.64217	0.000235844	0.0691489	ACTA2	actin, alpha 2, smooth muscle, aorta	chr10q23.3
218619_s_at	5.77599	4.35694	-1.41904	-2.67408	0.00107035	0.140297	SUV39H1	suppressor of variegation 3-9 homolog 1 (Drosophila)	chrxp11.23
210319_x_at	4.19359	2.72193	-1.47166	-2.7734	0.00182711	0.178098	---	---	---
205651_x_at	3.9618	2.44775	-1.51404	-2.85609	8.09212e-07	0.00356179	RAPGEF4	Rap guanine nucleotide exchange factor (GEF) 4	chr2q31-q32
212730_at	5.50033	3.97042	-1.52991	-2.88768	0.000162782	0.0540393	DMN	desmuslin	chr15q26.3
207813_s_at	5.61991	4.05184	-1.56807	-2.96507	0.000270864	0.070182	FDXR	ferredoxin reductase	chr17q24-q25
221914_at	4.6665	3.08467	-1.58184	-2.9935	0.00194418	0.183511	SYN1	synapsin I	chrxp11.23
202735_at	6.74046	5.12793	-1.61254	-3.05789	0.00262457	0.212666	EBP	emopamil binding protein (sterol isomerase)	chrxp11.23-p11.22
212457_at	6.41449	4.77838	-1.63611	-3.10827	1.43859e-06	0.00356179	TFE3	transcription factor binding to IGHM enhancer 3	chrxp11.22
217764_s_at	5.43562	3.79246	-1.64317	-3.12351	0.00192888	0.18325	RAB31	RAB31, member RAS oncogene family	chr18p11.3
203430_at	8.38571	6.70694	-1.67877	-3.20155	0.00346856	0.230264	HEBP2	heme binding protein 2	chr6q24
219073_s_at	4.4724	2.79103	-1.68137	-3.20732	7.73236e-05	0.0374022	OSBPL10	oxysterol binding protein-like 10	chr3p22.3
204955_at	5.64398	3.96191	-1.68207	-3.20887	0.00054253	0.110336	SRPX	sushi-repeat-containing protein, X-linked	chrxp21.1
206187_at	4.82335	3.09802	-1.72534	-3.30657	0.000257032	0.0700997	PTGIR	prostaglandin I2 (prostacyclin) receptor (IP)	chr19q13.3
210997_at	4.54626	2.78551	-1.76075	-3.38874	0.00203529	0.189759	HGF	hepatocyte growth factor (hepapoietin A; scatter factor)	chr7q21.1
204471_at	9.06213	7.29726	-1.76487	-3.39845	1.98965e-05	0.0209083	GAP43	growth associated protein 43	chr3q13.1-q13.2
217762_s_at	5.25271	3.47333	-1.77938	-3.43279	0.0018009	0.178098	RAB31	RAB31, member RAS oncogene family	chr18p11.3
205230_at	4.45817	2.67731	-1.78086	-3.43631	0.00343187	0.22969	RPH3A	rabphilin 3A homolog (mouse)	chr12q24.13
207620_s_at	5.81279	4.0288	-1.78399	-3.44377	7.85095e-06	0.0107184	CASK	calcium/calmodulin-dependent serine protein kinase (MAGUK family)	chrxp11.4
205656_at	4.47631	2.68586	-1.79045	-3.45923	0.00339716	0.229391	PCDH17	protocadherin 17	chr13q21.1
216963_s_at	7.04648	5.23225	-1.81423	-3.51671	0.000107997	0.0454055	GAP43	growth associated protein 43	chr3q13.1-q13.2
221288_at	7.60426	5.77001	-1.83425	-3.56585	0.00173746	0.177504	GPR22	G protein-coupled receptor 22	chr7q22-q31.1
206837_at	6.15839	4.31712	-1.84127	-3.58326	0.00011638	0.046923	CART1	cartilage paired-class homeoprotein 1	chr12q21.3-q22
205068_s_at	5.94403	4.09136	-1.85268	-3.6117	0.00326114	0.226116	ARHGAP26	Rho GTPase activating protein 26	chr5q31
218424_s_at	6.47278	4.61806	-1.85473	-3.61683	3.34475e-05	0.0240423	TSAP6	dudulin 2	chr2q14.2
210519_s_at	6.64474	4.71284	-1.93191	-3.81559	0.000655242	0.117748	NQO1	NAD(P)H dehydrogenase, quinone 1	chr16q22.1
209627_s_at	6.88386	4.88738	-1.99649	-3.99027	0.0015266	0.166751	OSBPL3	oxysterol binding protein-like 3	chr7p15
219271_at	6.10756	4.09493	-2.01263	-4.03517	0.00131437	0.152943	GALNT14	UDP-N-acetyl-alpha-D-galactosamine:polypeptide N-acetylgalactosaminyltransferase 14 (GalNAc-T14)	chr2p23.1
206376_at	7.21306	5.09384	-2.11921	-4.34457	0.00481927	0.261922	SLC6A15	solute carrier family 6 (neurotransmitter transporter), member 15	chr12q21.3
210675_s_at	7.74126	5.60773	-2.13353	-4.38789	0.00159835	0.172015	PTPRR	protein tyrosine phosphatase, receptor type, R	chr12q15
205305_at	4.96757	2.81171	-2.15586	-4.45634	2.96365e-06	0.00600356	FGL1	fibrinogen-like 1	chr8p22-p21.3
213664_at	5.46773	3.1787	-2.28903	-4.88728	1.36812e-06	0.00356179	SLC1A1	solute carrier family 1 (neuronal/epithelial high affinity glutamate transporter, system Xag), member 1	chr9p24
213620_s_at	5.38975	3.00586	-2.38389	-5.21941	6.87865e-06	0.0107184	ICAM2	intercellular adhesion molecule 2	chr17q23-q25
206478_at	6.60457	4.09019	-2.51438	-5.71351	0.00103084	0.136105	KIAA0125	KIAA0125	chr14q32.33
204035_at	9.35066	6.79915	-2.55151	-5.86249	0.00054816	0.110336	SCG2	secretogranin II (chromogranin C)	chr2q35-q36
213609_s_at	4.89747	2.25691	-2.64056	-6.23573	5.31102e-05	0.0315211	SEZ6L	seizure related 6 homolog (mouse)-like	chr22q12.1
212741_at	10.5312	7.83353	-2.69765	-6.48743	0.000168132	0.0540393	MAOA	monoamine oxidase A	chrxp11.4-p11.3
204389_at	8.64119	5.93637	-2.70481	-6.51972	6.10277e-06	0.0104606	MAOA	monoamine oxidase A	chrxp11.4-p11.3
202242_at	6.99903	4.21086	-2.78817	-6.90753	0.000205598	0.0628494	TM4SF2	transmembrane 4 superfamily member 2	chrxp11.4
204388_s_at	8.9017	6.1007	-2.801	-6.96921	7.75639e-05	0.0374022	MAOA	monoamine oxidase A	chrxp11.4-p11.3
221245_s_at	6.30148	3.46732	-2.83415	-7.13124	0.000189534	0.0594844	C2orf31	chromosome 2 open reading frame 31 /// chromosome 2 open reading frame 31	chr2q34
210839_s_at	5.15455	2.31797	-2.83657	-7.14322	1.18719e-06	0.00356179	ENPP2	ectonucleotide pyrophosphatase/phosphodiesterase 2 (autotaxin)	chr8q24.1
212096_s_at	7.89349	5.04213	-2.85136	-7.21679	0.000169759	0.0540393	MTUS1	mitochondrial tumor suppressor 1	chr8p22
218858_at	5.86847	2.87918	-2.98929	-7.94085	8.17724e-06	0.0107184	DEPDC6	DEP domain containing 6	chr8q24.12
213847_at	8.56568	5.185	-3.38068	-10.4156	0.000500974	0.106316	PRPH	peripherin	chr12q12-q13
209392_at	7.27407	3.16008	-4.11398	-17.3154	1.44825e-07	0.00107572	ENPP2	ectonucleotide pyrophosphatase/phosphodiesterase 2 (autotaxin)	chr8q24.1
201739_at	8.03528	3.58805	-4.44723	-21.8147	0.00184435	0.178098	SGK	serum/glucocorticoid regulated kinase	chr6q23
