# Supplementary material for: New Alzheimer Amyloid β Responsive Genes Identified in Human Neuroblastoma Cells by Hierarchical Clustering
Source: PLoS One. 2009 Aug 26;4(8):e6779. doi: 10.1371/journal.pone.0006779 (PMC2727959; doi:10.1371/journal.pone.0006779)
Supplement: Table S2 — Supplementary Information, ELISA (0.02 MB XLS) [file pone.0006779.s002.xls]

## Sheet: Tabelle1
cell clone	Aβ40 ng/ml normalized	Aβ40 ng/ml mean	Aβ42 ng/ml normalized	Aβ42 ng/ml mean	relative proportions Aβ40	relative proportions Aβ42
	to total protein level		to total protein level
mock clone 1	not detectable	-	not detectable	-	-	-
mock clone 1	not detectable	-	not detectable	-	-	-
mock clone 2	not detectable	-	not detectable	-	-	-
mock clone 2	not detectable	-	not detectable	-	-	-
mock clone 3	not detectable	-	not detectable	-	-	-
mock clone 3	not detectable	-	not detectable	-	-	-
C99 WT clone 1	411.023	416.975	116.167	108.024	0.7955	0.2045
C99 WT clone 1	422.927		99.8799
C99 WT clone 2	189.346	197.767	76.5341	88.3869	0.691417	0.308583
C99 WT clone 2	206.188		100.24
C99 WT clone 3	259.766	276.007	85.2268	87.5942	0.758773	0.241227
C99 WT clone 3	292.248		89.9616
C99 I45F clone 1	15.5131	14.6919	195.289	177.489	0.0766953	0.923305
C99 I45F clone 1	13.8707		159.69
C99 I45F clone 2	36.0272	39.7253	713.491	792.005	0.0477818	0.952218
C99 I45F clone 2	43.4234		870.52
C99 I45F clone 3	10.1354	8.74955	153.324	149.908	0.0544932	0.945507
C99 I45F clone 3	7.36372		146.492
C99 V50F clone 1	258.673	238.556	18.053	18.6294	0.927424	0.072576
C99 V50F clone 1	218.439		19.2057
C99 V50F clone 2	81.7507	79.4939	8.0409	7.06985	0.918463	0.0815369
C99 V50F clone 2	77.237		6.09881
C99 V50F clone 3	998.009	1010.53	63.4348	67.38	0.937562	0.0624385
C99 V50F clone 3	1023.05		71.3251
